# Supplementary material for: Fabrication of Cu-Al-Mn-Ti Shape Memory Alloys via Selective Laser Melting and Its Nano-Precipitation Strengthening
Source: Micromachines (Basel). 2025 Jul 25;16(8):857. doi: 10.3390/mi16080857 (PMC12388566; doi:10.3390/mi16080857)
Supplement: Supplementary file 1 [file micromachines-16-00857-s001.zip]

Archive with 1 entries (1 files):
- micromachines-3705728-supplementary.pdf
